# Supplementary material for: Voltage- and time-dependent valence state transition in cobalt oxide catalysts during the oxygen evolution reaction
Source: Nat Commun. 2020 Apr 24;11:1984. doi: 10.1038/s41467-020-15925-2 (PMC7181785; doi:10.1038/s41467-020-15925-2)
Supplement: Supplementary file 2 — Source Data [file 41467_2020_15925_MOESM2_ESM.xlsx]

## Sheet: Figure 1a
Figure 1a	Polarization curves for Li2Co2O4 in O2-saturated KOH (pH = 12.5-14) at a scan rate of 10 mV s-1

## Sheet: Figure 1b
Figure 1b	Cyclic voltammograms of Li2Co2O4 loading on carbon paper at a scan rate of 5 mV s-1 for the 1st cycle (black) and the 20th cycle (magenta).

## Sheet: Figure 2a
Figure 2a	O-K SXAS spectra of Li2Co2O4 in operando as a function of number of scans (2 minutes for each scan) at an applied voltage of 1.4 V

## Sheet: Figure2b
Figure 2b	O-K SXAS spectra of Li2Co2O4 in operando as a function of number of scans (2 minutes for each scan) at an applied voltage of 1.6 V

## Sheet: Fgiure 2c
Figure 2c	Comparison of the spectra during the OER (magenta circles, in operando) and after the OER (black circles, in vacuo). Also included are the spectra of LiCoO2 (cyan line) with the low-spin Co3+ state, mixed-valent Co oxide Li0.66CoO2 (orange line, from ref. 29), and Na0.5CoO2 (dark cyan line, from ref. 30) with the same 90° Co-O-Co bond angle.

## Sheet: Figure 2d
Figure 2d	Spectra of Li2Co2O4 at different applied voltages.

## Sheet: Figure 2e
Figure 2e	Experimental (black lines) and simulated (magenta lines) spectra of Li2Co2O4 under an applied voltage of 1.4 V, with the simulations being constructed as weighted sums of the spectra of the as-prepared Li2Co2O4 (blue) representing the low-spin Co3+ state and of BaCoO3 (cyan, from ref. 27) representing the low-spin Co4+ configuration.

## Sheet: Figure 2f
Figure 2f	Experimental (black lines) and simulated (magenta lines) spectra of Li2Co2O4 under an applied voltage of 1.6 V, with the simulations being constructed as weighted sums of the spectra of the as-prepared Li2Co2O4 (blue) representing the low-spin Co3+ state and of BaCoO3 (cyan, from ref. 27) representing the low-spin Co4+ configuration.

## Sheet: Figure 3
Figure 3	Evolution of Li2Co2O4 under applied voltages of 1.4 V and 1.6 V over time. a Change in the Co valence determined from in operando SXAS, b Evolution of the lithium/cobalt ratio, c Evolution of current density j.

## Sheet: Figure 4a
Figure 4a	XRD patterns of Li2Co2O4 as prepared and after OER. The orange line corresponds to the XRD peak of the carbon fiber paper.

[truncated: 17 more sheets: Figure 4b, Figure 5d, Figure 5e, Figure 5f, Figure 5g, Figure 5h, Figure 5i, Figure S1, Figure S2a, Figure S2b, Figure S3, Figure S4, Figure S5, Figure S6, Figure S7, Figure S8b, Figure S9]
